# Supplementary material for: Predictors of Metabolic Syndrome in Polish Women—The Role of Body Composition and Sociodemographic Factors
Source: J Clin Med. 2025 Aug 21;14(16):5911. doi: 10.3390/jcm14165911 (PMC12387626; doi:10.3390/jcm14165911)
Supplement: Supplementary file 1 [file jcm-14-05911-s001.zip]

Archive with 1 entries (1 files):
- jcm-3783116-supplementary.pdf
